# Supplementary material for: An interpretable machine learning model for predicting 28-day mortality in patients with sepsis-associated liver injury
Source: PLoS One. 2024 May 20;19(5):e0303469. doi: 10.1371/journal.pone.0303469 (PMC11104601; doi:10.1371/journal.pone.0303469)
Supplement: S1 Table — (CSV) [file pone.0303469.s002.csv]

Demographic characteristics (5)	Age
	Sex
	Body weight
	Height
	BMI
Medical history (9)	Charlson Comorbidity Index
	Hypertension
	Diabetes
	Congestive heart failure
	Myocardial infarction
	Peptic ulcer
	Cerebrovascular disease
	Chronic pulmonary disease
	Renal disease
Vital signs (7)	Heart rate
	Systolic blood pressure
	Diastolic blood pressure
	Mean artery pressure
	Respiratory rate
	Body temperature
	SpO2
Laboratory parameters(44) £¨Data from the first laboratory examination after admission to the ICU£©	White blood cell
	Neutrophil
	Lymphocyte
	Red blood cell distribution width
	Platelets
	Hematocrit
	Hemoglobin
	Hypersensitive c-reactive protein
	D_dimer
	Prothrombin Time
	International normalized ratio
	Partial thromboplastin time
	Fibrinogen
	Alanine aminotransferase
	Alkaline phosphatase
	Aspartate aminotransferase
	Amylase
	Total bilirubin
	Lactate dehydrogenase
	Albumin
	ABLI
	Triglyceride
	High-density lipoprotein
	Low-density lipoprotein
	Blood urea nitrogen
	Serum creatinine
	Creatine phosphokinase
	High sensitivity troponin_i
	Creatine kinase MB
	High sensitivity troponin T
	N-terminal pro brain natriuretic peptide
	Lactate
	pH
	pO2
	pCO2
	PaO2/FiO2 ratio
	Base excess
	Anion gap
	Bicarbonate
	Serum calcium
	Serum chloride
	Serum sodium
	Serum potassium
	Blood glucose
Others (6)	Duration of ICU stay this time
	Site of infection
	Dopamine(ug/kg.min)
	Adrenalin(ug/kg.min)
	Noradrenaline(ug/kg.min)
	Dobutamine(ug/kg.min)
Urine(1)	Urine output on day 1
Scoring to assess disease severity£¨7£©	GCS
	SIRS
	SOFA
	OASIS
	SAPSII
	LODS
	APSIII
Outcome (1)	28-day mortality
