# Supplementary material for: An interpretable machine learning model for predicting 28-day mortality in patients with sepsis-associated liver injury
Source: PLoS One. 2024 May 20;19(5):e0303469. doi: 10.1371/journal.pone.0303469 (PMC11104601; doi:10.1371/journal.pone.0303469)
Supplement: S3 Table — (CSV) [file pone.0303469.s004.csv]

Characteristics	Missing, N (%)
Demographic
Age, year	0(0)
Sex	0(0)
Male, n (%)
Female, n (%)
Weight, kg	9(1.3)
Height, cm	91(12.8)
BMI	288(40.6)
Comorbidities
Charlson Comorbidity Index	0(0)
Hypertension,n(%)	0(0)
Diabetes,n(%)	0(0)
Congestive heart failure ,n(%)	0(0)
Myocardial infarction,n(%)	0(0)
Peptic ulcer,n(%)	0(0)
Cerebrovascular disease,n(%)	0(0)
Chronic pulmonary disease,n(%)	0(0)
Renal disease,n(%)	0(0)
Vital signs on day 1
Heart rate, bpm	0(0)
Systolic blood pressure, mmHg	95(13.4)
Diastolic blood pressure, mmHg	95(13.4)
Mean arterial pressure, mmHg	95(13.4)
Respiratory rate	0(0)
Body temperature, ¡æ	53(7.5)
SpO2, %	0(0)
Laboratory findings on day 1
White blood cell, ¡Á103/uL	3(0.4)
Neutrophils,%	197(27.7)
Neutrophils,%	197(27.7)
Red blood cell distribution width	3(0.4)
Platelets, ¡Á103/uL	2(0.3)
Hematocrit, %	2(0.3)
Hemoglobin, g/dL	2(0.3)
Hypersensitive c-reactive protein,mg/L	691(97.3)
Prothrombin Time,s	9(1.3)
D_dimer,ng/mL	703(99)
International normalized ratio	9(1.3)
Partial thromboplastin time,s	12(1.7)
Fibrinogen£¬mg/dL	350(49.3)
Alanine aminotransferase, U/L	100(14.1)
Alkaline phosphatase, U/L	102(14.4)
Aspartate aminotransferase, U/L	98(13.8)
Amylase, U/L	577(81.3)
Total bilirubin, mg/dL	95(13.4)
Lactate dehydrogenase£¬U/L	279(39.3)
Albumin, g/L	247(34.8)
ABLI	301(42.4)
Triglyceride£¬mg/dL	666(93.8)
High-density lipoprotein£¬mg/dL	697(98.2)
Low-density lipoprotein£¬mg/dL	698(98.3)
Blood urea nitrogen, mg/dL	2(0.3)
Creatine phosphokinase,U/L	429(60.4)
Serum creatinine, mg/dL	2(0.3)
Creatine kinase MB, U/L	423(59.6)
High sensitivity troponin T,ug/L	449(63.2)
N-terminal?pro?brain?natriuretic?peptide,pg/mL	613(86.3)
Lactate, mmol/L	245(34.5)
pH	215(30.3)
pO2, mmHg	215(30.3)
pCO2, mmHg	215(30.3)
PaO2/FiO2 ratio	304(42.8)
Base excess	215(30.3)
Anion gap	2(0.3)
Bicarbonate, mmol/L	2(0.3)
Serum calcium, mmol/L	2(0.3)
Serum chloride, mmol/L	2(0.3)
Serum sodium, mmol/L	2(0.3)
Serum potassium, mmol/L	2(0.3)
Blood glucose, mg/dL	5(0.7)
Duration of ICU stay this time , day	0(0)
Site of infection	0(0)
Dopamine(ug/kg.min)	668(94.1)
Adrenalin(ug/kg.min)	601(84.6)
Noradrenaline(ug/kg.min)	333(46.9)
Dobutamine(ug/kg.min)	666(93.8)
Urine output on day 1, mL	30(4.2)
Severity of illness scores
GCS	0(0)
SIRS	0(0)
SOFA	0(0)
OASIS	0(0)
SAPSII	0(0)
LODS	0(0)
APSIII	0(0)
28-day mortality	0(0)
