# Supplementary material for: An interpretable machine learning model for predicting 28-day mortality in patients with sepsis-associated liver injury
Source: PLoS One. 2024 May 20;19(5):e0303469. doi: 10.1371/journal.pone.0303469 (PMC11104601; doi:10.1371/journal.pone.0303469)
Supplement: S4 Table — (CSV) [file pone.0303469.s005.csv]

Demographic characteristics (2)	Age
	Height
Medical history (1)	Charlson Comorbidity Index
	Heart rate
	Systolic blood pressure
	Diastolic blood pressure
Vital signs (6)	Mean artery pressure
	Respiratory rate
	SpO2
	White blood cell
	Platelets
Laboratory parameters(12)	Hematocrit
£¨Data from the first laboratory examination after admission to the ICU£©	Prothrombin Time
	Partial thromboplastin time
	Alanine aminotransferase
	Alkaline phosphatase
	Aspartate aminotransferase
	Blood urea nitrogen
	Anion gap
	Serum chloride
	Blood glucose
Others (1)	Duration of ICU stay this time
Urine (1)	Urine output on day 1
Severity of illness scores(1)	GCS
