# Supplementary material for: An interpretable machine learning model for predicting 28-day mortality in patients with sepsis-associated liver injury
Source: PLoS One. 2024 May 20;19(5):e0303469. doi: 10.1371/journal.pone.0303469 (PMC11104601; doi:10.1371/journal.pone.0303469)
Supplement: S5 Table — (CSV) [file pone.0303469.s006.csv]

Characteristics	All£¨N=333£©	Survival(N=185)	Non-survival(N=148)	P value
Demographic
Age, year	67.6(55.7,77.8)	65.6(48.6,77.2)	70.1(61.1,78.8)	0.002
Sex				0.764
Male, n (%)	201(60.3)	113(61.1)	88(59.5)
Female, n (%)	132(39.6)	72(38.9)	60(40.5)
Weight, kg	76.8(64.9,90)	77.3(65.4,89.4)	74.7(63.3,92.9)	0.898
Height, cm	170.2(162.6,177.8)	170.2(163.8,177.8)	172.7(162.6,177.8)	0.427
BMI	27.1(23.1,30.2)	27.00(23.00,29.86)	27.31(23.20,31.98)	0.343
Comorbidities
Charlson Comorbidity Index	6(4,7)	5(3,7)	6(5,8)	<0.001
Diabetes,n (%)	66(19.8)	30(16.2)	36(24.3)	0.065
Congestive heart failure,n (%)	161(48.3)	83(44.9)	78(52.7)	0.155
Myocardial infarction,n (%)	57(17.1)	30(16.2)	27(18.2)	0.626
Peptic ulcer,n (%)	7(2.1)	4(2.2)	3(2.0)	0.932
Cerebrovascular disease,n (%)	20(6.0)	11(5.9)	9(6.1)	0.959
Chronic pulmonary disease,n (%)	60(18.0)	33(17.8)	27(18.2)	0.924
Renal disease,n (%)	56(16.8)	26(14.1)	30(20.3)	0.132
Vital signs on day 1
Heart rate, bpm	98(84,112)	97(83,111)	99(85,112)	0.518
Systolic blood pressure, mmHg	110(98,128)	112(99,128)	108(95,129)	0.141
Diastolic blood pressure, mmHg	59(51,68)	60(51,68)	58(47,66)	0.11
Mean arterial pressure, mmHg	76(66,88)	76(67,90)	75(60,86)	0.068
Respiratory rate	20(16,25)	19(15,24)	21(16,26)	0.008
Body temperature, ¡æ	36.6(35.8,37.3)	36.7(35.9,37.5)	36.4(35.8,37.1)	0.013
SpO2, %	98(95,100)	98(96,100)	97(94,100)	0.015
Laboratory findings on day 1
White blood cell, ¡Á103/uL	12.2(7.6,17.6)	12.3(7.2,17.8)	12(8.4,17.0)	0.823
Neutrophil,%	80.0(66.0,87.8)	80.2(68.0,87.0)	79.0(59.2,87.9)	0.454
Lymphocyte,%	7.1(4.0,12.7)	6.8(3.3,11.0)	8.0(4.5,15.5)	0.106
Red blood cell distribution width	15.9(14.6,18.2)	15.3(14.3,17.7)	16.6(15.3,19.6)	<0.001
Platelets, ¡Á103/uL	168(100,244)	168(99,240)	167.5(102.3,244.0)	0.716
Hematocrit, %	31.6(26.8,36.6)	31.3(26.1,36.1)	31.9(27.6,36.9)	0.235
Hemoglobin,g/dL	10.3(8.9,12.0)	10.3(8.9,12.1)	10.3(9.0,11.7)	0.754
D_dimer,ng/mL	3850(2373,6408)	3541.0(2526.5,6089.5)	4058.5(2041.3,6607.5)	0.799
Prothrombin Time,s	16.8(14.9,20.0)	16.6(14.9,19.1)	17.1(15.0,22.0)	0.084
International normalized ratio	1.7(1.4,2.3)	1.7(1.4,2.0)	1.7(1.4,2.6)	0.212
Partial thromboplastin time,s	37.8(30.8,50.8)	37.4(30.9,49.4)	39.0(30.8,53.4)	0.714
Fibrinogen,mg/dL	241.5(169.0,406.8)	242.0(161.8,408.3)	241.5(175.3,385.5)	0.751
Alanine aminotransferase, U/L	46(23,124)	53.0(25.0,185.3)	40(20.5,98.5)	0.031
Alkaline phosphatase, U/L	117.0(70.0,226.0)	99.0(61.0,217.5)	148.5(78.3,264.0)	0.017
Aspartate aminotransferase, U/L	80.5(36.8,213.0)	78.5(38.5,289.5)	81.5(35.0,191.0)	0.579
Amylase,U/L	48(28,77)	43.5(26.8,72)	53(31,88)	0.082
ABLI	0.09(-0.04,0.22)	0.12(0.01,0.23)	0.05(-0.11,0.19)	0.01
Total bilirubin, mg/dL	2.6(1.7,4.0)	2.8(2.2,4.3)	2.2(1.2,3.8)	<0.001
Lactate dehydrogenaseU/L	364.0(231.5,621.5)	352.5(229.0,499.8)	441.0(240.0,717.0)	0.051
Albumin,g/L	2.7(2.2,3.1)	2.7(2.4,3.1)	2.6(2.1,3.1)	0.068
Blood urea nitrogen, mg/dL	29.0(18.0,48.0)	26.0(16.0,41.0)	34.0(21.8,56.0)	<0.001
Serum creatinine, mg/dL	1.2(0.8,2.1)	1.1(0.8,1.7)	1.5(0.9,2.3)	<0.001
Creatine phosphokinase,U/L	108.5(50.3,290.0)	112.5(50.8,296.0)	105.5(50.3,)	0.681
Creatine kinase MB,U/L	7(4,15)	6.0(3.0,16.8)	7.0(4.0,13.5)	0.582
Lactate,mmol/L	2.9(1.8,5.6)	2.6(1.7,5.0)	3.6(2.3,6.7)	0.001
pH	7.36(7.29,7.43)	7.37(7.31,7.45)	7.35(7.25,7.42)	0.012
pO2 ,mmHg	114.0(78.5,205.0)	131.5(86.3,266.3)	104.0(71.0,199.0)	0.031
pCO2,mmHg	37(32,45)	38(34,44)	37(28,47)	0.262
PaO2/FiO2 ratio	218.0(125.0,347.0)	237.0(144.6,360.6)	175.5(101.8,334.0)	0.049
Base excess	-2.0(-8.0,1.0)	-1.0(-6.0,1.8)	-4.0(-9.0,0.0)	<0.001
Anion gap	17.0(13.0,20.0)	16.0(13.0,19.0)	18.0(14.0,21.5)	<0.001
Bicarbonate, mmol/L	21.0(18.0,25.0)	22.0(19.0,25.0)	20.0(17.0,25.0)	0.078
Serum calcium, mmol/L	8.1(7.5,8.7)	8.1(7.4,8.6)	8.3(7.7,8.8)	0.118
Serum chloride, mmol/L	104(100,109)	105(101,110)	102(97.8,109)	0.008
Serum sodium, mmol/L	138(135,142)	139(136,142)	138(134,142)	0.094
Serum potassium, mmol/L	4.2(3.7,4.7)	4.2(3.7,4.6)	43.(3.9,5.0)	0.006
Blood glucose, mg/dL	123(100,158)	121(102,154)	126(95,168)	0.677
Others
Duration of ICU stay this time , day	5.5(2.7,11.8)	6.2(3.1,17.0)	4.5(2.2,7.4)	<0.001
Urine output on day 1, mL	1232.5(578.2,2091)	1419.0( 827.5,2419.0)	895(328,1565)	<0.001
Severity of illness scores
GCS	15(14,15)	15(14,15)	15(14,15)	0.042
SIRS	3(3,4)	3(3,4)	4(3,4)	0.019
SOFA	8(6,12)	8(5,10)	9(7,12)	<0.001
OASIS	37(30,44)	34(28,41)	41(34,46)	<0.001
SAPSII	47(36,59)	40(33,53)	54.5(44.0,63.0)	<0.001
LODS	7.0(4.0,9.0)	6.0(4.0,8.0)	8.0(5.8,10.0)	<0.001
APSIII	63(48,80)	54.0(43.0,72.0)	73(59.8,90.0)	<0.001
