# Supplementary material for: An interpretable machine learning model for predicting 28-day mortality in patients with sepsis-associated liver injury
Source: PLoS One. 2024 May 20;19(5):e0303469. doi: 10.1371/journal.pone.0303469 (PMC11104601; doi:10.1371/journal.pone.0303469)
Supplement: S6 Table — (CSV) [file pone.0303469.s007.csv]

Classifiers	AUC	Accuracy (%)	Precision (%)		Recall	Specificity (%)
random forest	0.77	67.57	65.1		0.9	39.86
classif.cv_glmnet	0.75	64.86	62.23		0.94	29.05
classif.svm	0.72	63.36	62.16		0.87	33.78
classif.log_reg	0.74	61.56	60.67		0.88	29.05
classif.lda	0.74	60.66	60		0.88	27.03
classif.kknn	0.62	54.46	58		0.78	29.05
Classif.xgboost	0.65	62.16	64.82		0.7	52.7
classif.rpart	0.66	63.66	65.38		0.74	51.35
AUC: Area under curve.
